# Supplementary material for: Clonal hematopoiesis in adult pure red cell aplasia
Source: Sci Rep. 2021 Jan 26;11:2253. doi: 10.1038/s41598-021-81890-5 (PMC7838416; doi:10.1038/s41598-021-81890-5)
Supplement: Supplementary file 2 — Supplementary Data. [file 41598_2021_81890_MOESM2_ESM.xlsx]

## Sheet: Raw data of CH in PRCA
Sample	Patient	disease	Chr	start	end	REF	ALT	VAF	QUAL	FILTER	mut_ID	ID	Func.refGene	Gene.refGene	GeneDetail.refGene	ExonicFunc.refGene	AAChange.refGene	aa_change	NM_ID	cytoBand	Interpretation
PR-17-32_2nd_S6.vcf	PR-17-32	MDS-L2007 (cell line) 100％	17	7578176	7578176	C	T	0.997	100	PASS	39751	17_7578176_7578176_C_T	splicing	TP53	NM_001126117:exon2:c.276+1G>A,NM_001126116:exon2:c.276+1G>A,NM_000546:exon6:c.672+1G>A,NM_001126115:exon2:c.276+1G>A,NM_001126112:exon6:c.672+1G>A,NM_001126113:exon6:c.672+1G>A,NM_001276697:exon2:c.195+1G>A,NM_001276696:exon6:c.555+1G>A,NM_001276699:exon2:c.195+1G>A,NM_001276698:exon2:c.195+1G>A,NM_001276761:exon6:c.555+1G>A,NM_001276760:exon6:c.555+1G>A,NM_001126118:exon5:c.555+1G>A,NM_001126114…	-	-	c.672+1G>A	NM_000546	17p13.1	driver mutation
PR-17-32_S5.vcf	PR-17-32	MDS-L2007 (cell line) 100％	17	7578176	7578176	C	T	0.9569	100	PASS	40204	17_7578176_7578176_C_T	splicing	TP53	NM_001126117:exon2:c.276+1G>A,NM_001126116:exon2:c.276+1G>A,NM_000546:exon6:c.672+1G>A,NM_001126115:exon2:c.276+1G>A,NM_001126112:exon6:c.672+1G>A,NM_001126113:exon6:c.672+1G>A,NM_001276697:exon2:c.195+1G>A,NM_001276696:exon6:c.555+1G>A,NM_001276699:exon2:c.195+1G>A,NM_001276698:exon2:c.195+1G>A,NM_001276761:exon6:c.555+1G>A,NM_001276760:exon6:c.555+1G>A,NM_001126118:exon5:c.555+1G>A,NM_001126114…	-	-	c.672+1G>A	NM_000546	17p13.1	driver mutation
PR-18-76_2nd_S1.vcf	PR-18-76	PRCA	2	25469028	25469028	C	T	0.073	100	PASS	155246	2_25469028_25469028_C_T	splicing	DNMT3A	NM_001320893:exon6:c.973+1G>A,NM_153759:exon7:c.862+1G>A,NM_022552:exon11:c.1429+1G>A,NM_175629:exon11:c.1429+1G>A	-	-	c.1429+1G>A	NM_175629	2p23.3	driver mutation
PR-18-76_S1.vcf	PR-18-76	PRCA	2	25469028	25469028	C	T	0.0661	100	PASS	155564	2_25469028_25469028_C_T	splicing	DNMT3A	NM_001320893:exon6:c.973+1G>A,NM_153759:exon7:c.862+1G>A,NM_022552:exon11:c.1429+1G>A,NM_175629:exon11:c.1429+1G>A	-	-	c.1429+1G>A	NM_175629	2p23.3	driver mutation
PR-17-25-2nd_S7.vcf	PR-17-25	Aplastic anemia	20	31022937	31022937	C	-	0.0981	100	PASS	30304	20_31022937_31022937_C_-	exonic	ASXL1	-	frameshift deletion	ASXL1:NM_001363734:exon11:c.2239delC:p.P747fs,ASXL1:NM_015338:exon12:c.2422delC:p.P808fs	p.P808fs	NM_015338	20q11.21	driver mutation
PR-17-25_S3.vcf	PR-17-25	Aplastic anemia	20	31022937	31022937	C	-	0.1229	100	PASS	30848	20_31022937_31022937_C_-	exonic	ASXL1	-	frameshift deletion	ASXL1:NM_001363734:exon11:c.2239delC:p.P747fs,ASXL1:NM_015338:exon12:c.2422delC:p.P808fs	p.P808fs	NM_015338	20q11.21	driver mutation
PR-18-76_2nd_S1.vcf	PR-18-76	PRCA	4	106155963	106155964	AG	-	0.3238	100	PASS	155270	4_106155963_106155964_AG_-	exonic	TET2	-	frameshift deletion	TET2:NM_001127208:exon3:c.864_865del:p.P288fs,TET2:NM_017628:exon3:c.864_865del:p.P288fs	p.P288fs	NM_001127208	4q24	driver mutation
PR-18-76_S1.vcf	PR-18-76	PRCA	4	106155963	106155964	AG	-	0.3209	100	PASS	155589	4_106155963_106155964_AG_-	exonic	TET2	-	frameshift deletion	TET2:NM_001127208:exon3:c.864_865del:p.P288fs,TET2:NM_017628:exon3:c.864_865del:p.P288fs	p.P288fs	NM_001127208	4q24	driver mutation
PR-17-12-2nd_S6.vcf	PR-17-12	PRCA	4	106157020	106157020	G	-	0.0311	100	PASS	5792	4_106157020_106157020_G_-	exonic	TET2	-	frameshift deletion	TET2:NM_001127208:exon3:c.1921delG:p.G641fs,TET2:NM_017628:exon3:c.1921delG:p.G641fs	p.G641fs	NM_001127208	4q24	driver mutation
PR-17-12_S6.vcf	PR-17-12	PRCA	4	106157020	106157020	G	-	0.0472	100	PASS	9245	4_106157020_106157020_G_-	exonic	TET2	-	frameshift deletion	TET2:NM_001127208:exon3:c.1921delG:p.G641fs,TET2:NM_017628:exon3:c.1921delG:p.G641fs	p.G641fs	NM_001127208	4q24	driver mutation
PR-18-77_2nd_S2.vcf	PR-18-77	PRCA	20	31022441	31022441	-	GG	0.0307	100	PASS	156076	20_31022441_31022441_-_GG	exonic	ASXL1	-	frameshift insertion	ASXL1:NM_001363734:exon11:c.1743_1744insGG:p.G581fs,ASXL1:NM_015338:exon12:c.1926_1927insGG:p.G642fs	p.G642fs	NM_015338	20q11.21	driver mutation
PR-18-77_S2.vcf	PR-18-77	PRCA	20	31022441	31022441	-	GG	0.0341	100	PASS	156406	20_31022441_31022441_-_GG	exonic	ASXL1	-	frameshift insertion	ASXL1:NM_001363734:exon11:c.1743_1744insGG:p.G581fs,ASXL1:NM_015338:exon12:c.1926_1927insGG:p.G642fs	p.G642fs	NM_015338	20q11.21	driver mutation
PR-17-55-2nd_S7.vcf	PR-17-55	PRCA	4	106157375	106157375	-	T	0.0445	100	PASS	104577	4_106157375_106157375_-_T	exonic	TET2	-	frameshift insertion	TET2:NM_001127208:exon3:c.2277dupT:p.T759fs,TET2:NM_017628:exon3:c.2277dupT:p.T759fs	p.T759fs	NM_001127208	4q24	driver mutation
PR-17-55_S5.vcf	PR-17-55	PRCA	4	106157375	106157375	-	T	0.0471	100	PASS	107900	4_106157375_106157375_-_T	exonic	TET2	-	frameshift insertion	TET2:NM_001127208:exon3:c.2277dupT:p.T759fs,TET2:NM_017628:exon3:c.2277dupT:p.T759fs	p.T759fs	NM_001127208	4q24	driver mutation
PR-17-39-2nd_S1.vcf	PR-17-39	MDS	11	119148919	119148919	T	C	0.1051	100	PASS	41644	11_119148919_119148919_T_C	exonic	CBL	-	nonsynonymous SNV	CBL:NM_005188:exon8:c.T1139C:p.L380P	p.L380P	NM_005188	11q23.3	driver mutation
PR-17-39_S6.vcf	PR-17-39	MDS	11	119148919	119148919	T	C	0.0677	100	PASS	42950	11_119148919_119148919_T_C	exonic	CBL	-	nonsynonymous SNV	CBL:NM_005188:exon8:c.T1139C:p.L380P	p.L380P	NM_005188	11q23.3	driver mutation
PR19-95-2nd_S4.vcf	PR19-95	MDS	12	112888156	112888156	A	T	0.3455	100	PASS	166504	12_112888156_112888156_A_T	exonic	PTPN11	-	nonsynonymous SNV	PTPN11:NM_001330437:exon3:c.A172T:p.N58Y,PTPN11:NM_002834:exon3:c.A172T:p.N58Y,PTPN11:NM_080601:exon3:c.A172T:p.N58Y	p.N58Y	NM_002834	12q24.13	driver mutation
PR19-95_S4.vcf	PR19-95	MDS	12	112888156	112888156	A	T	0.3229	100	PASS	167049	12_112888156_112888156_A_T	exonic	PTPN11	-	nonsynonymous SNV	PTPN11:NM_001330437:exon3:c.A172T:p.N58Y,PTPN11:NM_002834:exon3:c.A172T:p.N58Y,PTPN11:NM_080601:exon3:c.A172T:p.N58Y	p.N58Y	NM_002834	12q24.13	driver mutation
PR-17-39-2nd_S1.vcf	PR-17-39	MDS	17	74732959	74732959	G	A	0.5559	100	PASS	41760	17_74732959_74732959_G_A	exonic	SRSF2	-	nonsynonymous SNV	SRSF2:NM_001195427:exon1:c.C284T:p.P95L,SRSF2:NM_003016:exon1:c.C284T:p.P95L	p.P95L	NM_003016	17q25.1	driver mutation
PR-17-39_S6.vcf	PR-17-39	MDS	17	74732959	74732959	G	A	0.4352	100	PASS	42972	17_74732959_74732959_G_A	exonic	SRSF2	-	nonsynonymous SNV	SRSF2:NM_001195427:exon1:c.C284T:p.P95L,SRSF2:NM_003016:exon1:c.C284T:p.P95L	p.P95L	NM_003016	17q25.1	driver mutation
PR19-95-2nd_S4.vcf	PR19-95	MDS	2	198266834	198266834	T	C	0.3963	100	PASS	166250	2_198266834_198266834_T_C	exonic	SF3B1	-	nonsynonymous SNV	SF3B1:NM_012433:exon15:c.A2098G:p.K700E	p.K700E	NM_012433	2q33.1	driver mutation
PR19-95_S4.vcf	PR19-95	MDS	2	198266834	198266834	T	C	0.4183	100	PASS	166868	2_198266834_198266834_T_C	exonic	SF3B1	-	nonsynonymous SNV	SF3B1:NM_012433:exon15:c.A2098G:p.K700E	p.K700E	NM_012433	2q33.1	driver mutation
PR-17-39-2nd_S1.vcf	PR-17-39	MDS	20	57484421	57484421	G	A	0.1629	100	PASS	41884	20_57484421_57484421_G_A	exonic	GNAS	-	nonsynonymous SNV	GNAS:NM_001077489:exon7:c.G557A:p.R186H,GNAS:NM_080426:exon7:c.G560A:p.R187H,GNAS:NM_000516:exon8:c.G602A:p.R201H,GNAS:NM_001077488:exon8:c.G605A:p.R202H,GNAS:NM_001309840:exon8:c.G425A:p.R142H,GNAS:NM_001309861:exon8:c.G425A:p.R142H,GNAS:NM_080425:exon8:c.G2531A:p.R844H	p.R201H	NM_000516	20q13.32	driver mutation
PR-17-39_S6.vcf	PR-17-39	MDS	20	57484421	57484421	G	A	0.1591	100	PASS	42992	20_57484421_57484421_G_A	exonic	GNAS	-	nonsynonymous SNV	GNAS:NM_001077489:exon7:c.G557A:p.R186H,GNAS:NM_080426:exon7:c.G560A:p.R187H,GNAS:NM_000516:exon8:c.G602A:p.R201H,GNAS:NM_001077488:exon8:c.G605A:p.R202H,GNAS:NM_001309840:exon8:c.G425A:p.R142H,GNAS:NM_001309861:exon8:c.G425A:p.R142H,GNAS:NM_080425:exon8:c.G2531A:p.R844H	p.R201H	NM_000516	20q13.32	driver mutation
PR-17-40-2nd_S2.vcf	PR-17-40	MDS	21	44514777	44514777	T	G	0.3787	100	PASS	45675	21_44514777_44514777_T_G	exonic	U2AF1,U2AF1L5	-	nonsynonymous SNV	U2AF1:NM_001025203:exon6:c.A470C:p.Q157P,U2AF1L5:NM_001320646:exon6:c.A470C:p.Q157P,U2AF1L5:NM_001320648:exon6:c.A470C:p.Q157P,U2AF1L5:NM_001320650:exon6:c.A356C:p.Q119P,U2AF1:NM_006758:exon6:c.A470C:p.Q157P,U2AF1:NM_001025204:exon7:c.A251C:p.Q84P,U2AF1L5:NM_001320651:exon7:c.A251C:p.Q84P	p.Q157R	NA	21q22.3	driver mutation
PR-17-40_S7.vcf	PR-17-40	MDS	21	44514777	44514777	T	G	0.2677	100	PASS	46952	21_44514777_44514777_T_G	exonic	U2AF1,U2AF1L5	-	nonsynonymous SNV	U2AF1:NM_001025203:exon6:c.A470C:p.Q157P,U2AF1L5:NM_001320646:exon6:c.A470C:p.Q157P,U2AF1L5:NM_001320648:exon6:c.A470C:p.Q157P,U2AF1L5:NM_001320650:exon6:c.A356C:p.Q119P,U2AF1:NM_006758:exon6:c.A470C:p.Q157P,U2AF1:NM_001025204:exon7:c.A251C:p.Q84P,U2AF1L5:NM_001320651:exon7:c.A251C:p.Q84P	p.Q157R	NA	21q22.3	driver mutation
PR-17-2_S1.vcf	PR-17-2	MDS	21	44524456	44524456	G	A	0.0308	81	PASS	36255	21_44524456_44524456_G_A	exonic	U2AF1,U2AF1L5	-	nonsynonymous SNV	U2AF1:NM_001025203:exon2:c.C101T:p.S34F,U2AF1L5:NM_001320646:exon2:c.C101T:p.S34F,U2AF1L5:NM_001320648:exon2:c.C101T:p.S34F,U2AF1L5:NM_001320650:exon2:c.C16T:p.L6F,U2AF1:NM_006758:exon2:c.C101T:p.S34F	p.S34F	NA	21q22.3	driver mutation
PR-17-2_S7_2nd.vcf	PR-17-2	MDS	21	44524456	44524456	G	A	0.1239	100	PASS	37523	21_44524456_44524456_G_A	exonic	U2AF1,U2AF1L5	-	nonsynonymous SNV	U2AF1:NM_001025203:exon2:c.C101T:p.S34F,U2AF1L5:NM_001320646:exon2:c.C101T:p.S34F,U2AF1L5:NM_001320648:exon2:c.C101T:p.S34F,U2AF1L5:NM_001320650:exon2:c.C16T:p.L6F,U2AF1:NM_006758:exon2:c.C101T:p.S34F	p.S34F	NA	21q22.3	driver mutation
PR-17-32_2nd_S6.vcf	PR-17-32	MDS-L2007 (cell line) 100％	1	115258747	115258747	C	G	0.659	100	PASS	39545	1_115258747_115258747_C_G	exonic	NRAS	-	nonsynonymous SNV	NRAS:NM_002524:exon2:c.G35C:p.G12A	p.G12A	NM_002524	1p13.2	driver mutation
PR-17-32_S5.vcf	PR-17-32	MDS-L2007 (cell line) 100％	1	115258747	115258747	C	G	0.6506	100	PASS	39973	1_115258747_115258747_C_G	exonic	NRAS	-	nonsynonymous SNV	NRAS:NM_002524:exon2:c.G35C:p.G12A	p.G12A	NM_002524	1p13.2	driver mutation
PR-17-12-2nd_S6.vcf	PR-17-12	PRCA	4	106197378	106197378	A	G	0.1	100	PASS	5831	4_106197378_106197378_A_G	exonic	TET2	-	nonsynonymous SNV	TET2:NM_001127208:exon11:c.A5711G:p.H1904R	p.H1904R	NM_001127208	4q24	driver mutation
PR-17-12_S6.vcf	PR-17-12	PRCA	4	106197378	106197378	A	G	0.1238	100	PASS	9249	4_106197378_106197378_A_G	exonic	TET2	-	nonsynonymous SNV	TET2:NM_001127208:exon11:c.A5711G:p.H1904R	p.H1904R	NM_001127208	4q24	driver mutation
PR-18-78_2nd_S3.vcf	PR-18-78	PRCA	7	148507463	148507463	T	C	0.7409	100	PASS	156627	7_148507463_148507463_T_C	exonic	EZH2	-	nonsynonymous SNV	EZH2:NM_001203249:exon16:c.A1823G:p.D608G,EZH2:NM_152998:exon16:c.A1859G:p.D620G,EZH2:NM_001203247:exon17:c.A1976G:p.D659G,EZH2:NM_001203248:exon17:c.A1949G:p.D650G,EZH2:NM_004456:exon17:c.A1991G:p.D664G	p.D659G	NM_001203247	7q36.1	driver mutation
PR-18-78_S3.vcf	PR-18-78	PRCA	7	148507463	148507463	T	C	0.7497	100	PASS	156949	7_148507463_148507463_T_C	exonic	EZH2	-	nonsynonymous SNV	EZH2:NM_001203249:exon16:c.A1823G:p.D608G,EZH2:NM_152998:exon16:c.A1859G:p.D620G,EZH2:NM_001203247:exon17:c.A1976G:p.D659G,EZH2:NM_001203248:exon17:c.A1949G:p.D650G,EZH2:NM_004456:exon17:c.A1991G:p.D664G	p.D659G	NM_001203247	7q36.1	driver mutation
PR-17-50-2nd_S2.vcf	PR-17-50	PRCA	X	44732800	44732800	G	T	0.0469	96	PASS	82614	X_44732800_44732800_G_T	exonic	KDM6A	-	nonsynonymous SNV	KDM6A:NM_001291415:exon1:c.G3T:p.M1I,KDM6A:NM_001291416:exon1:c.G3T:p.M1I,KDM6A:NM_001291417:exon1:c.G3T:p.M1I,KDM6A:NM_001291418:exon1:c.G3T:p.M1I,KDM6A:NM_021140:exon1:c.G3T:p.M1I	p.M1I	NM_021140	Xp11.3	driver mutation
PR-17-50_S7.vcf	PR-17-50	PRCA	X	44732800	44732800	G	T	0.0503	100	PASS	85885	X_44732800_44732800_G_T	exonic	KDM6A	-	nonsynonymous SNV	KDM6A:NM_001291415:exon1:c.G3T:p.M1I,KDM6A:NM_001291416:exon1:c.G3T:p.M1I,KDM6A:NM_001291417:exon1:c.G3T:p.M1I,KDM6A:NM_001291418:exon1:c.G3T:p.M1I,KDM6A:NM_021140:exon1:c.G3T:p.M1I	p.M1I	NM_021140	Xp11.3	driver mutation
PR19-95-2nd_S4.vcf	PR19-95	MDS	21	36231783	36231783	G	A	0.3966	100	PASS	166569	21_36231783_36231783_G_A	exonic	RUNX1	-	stopgain	RUNX1:NM_001001890:exon3:c.C520T:p.R174X,RUNX1:NM_001122607:exon3:c.C520T:p.R174X,RUNX1:NM_001754:exon6:c.C601T:p.R201X	p.R201X	NM_001754	21q22.12	driver mutation
PR19-95_S4.vcf	PR19-95	MDS	21	36231783	36231783	G	A	0.4111	100	PASS	167093	21_36231783_36231783_G_A	exonic	RUNX1	-	stopgain	RUNX1:NM_001001890:exon3:c.C520T:p.R174X,RUNX1:NM_001122607:exon3:c.C520T:p.R174X,RUNX1:NM_001754:exon6:c.C601T:p.R201X	p.R201X	NM_001754	21q22.12	driver mutation
PR-17-41-2nd_S3.vcf	PR-17-41	MDS	X	15822237	15822237	A	T	0.0342	85	PASS	48565	X_15822237_15822237_A_T	exonic	ZRSR2	-	stopgain	ZRSR2:NM_005089:exon5:c.A316T:p.K106X	p.K106X	NM_005089	Xp22.2	driver mutation
PR-17-41_S8.vcf	PR-17-41	MDS	X	15822237	15822237	A	T	0.0547	67	PASS	50466	X_15822237_15822237_A_T	exonic	ZRSR2	-	stopgain	ZRSR2:NM_005089:exon5:c.A316T:p.K106X	p.K106X	NM_005089	Xp22.2	driver mutation
PR-17-32_2nd_S6.vcf	PR-17-32	MDS-L2007 (cell line) 100％	19	33792390	33792390	G	A	0.6797	100	PASS	39765	19_33792390_33792390_G_A	exonic	CEBPA	-	stopgain	CEBPA:NM_001285829:exon1:c.C574T:p.Q192X,CEBPA:NM_001287424:exon1:c.C1036T:p.Q346X,CEBPA:NM_001287435:exon1:c.C889T:p.Q297X,CEBPA:NM_004364:exon1:c.C931T:p.Q311X	p.Q311X	NM_004364	19q13.11	driver mutation
PR-17-32_S5.vcf	PR-17-32	MDS-L2007 (cell line) 100％	19	33792390	33792390	G	A	0.6782	100	PASS	40212	19_33792390_33792390_G_A	exonic	CEBPA	-	stopgain	CEBPA:NM_001285829:exon1:c.C574T:p.Q192X,CEBPA:NM_001287424:exon1:c.C1036T:p.Q346X,CEBPA:NM_001287435:exon1:c.C889T:p.Q297X,CEBPA:NM_004364:exon1:c.C931T:p.Q311X	p.Q311X	NM_004364	19q13.11	driver mutation
PR-18-76_2nd_S1.vcf	PR-18-76	PRCA	4	106193931	106193931	C	T	0.0698	100	PASS	155273	4_106193931_106193931_C_T	exonic	TET2	-	stopgain	TET2:NM_001127208:exon10:c.C4393T:p.R1465X	p.R1465X	NM_001127208	4q24	driver mutation
PR-18-76_S1.vcf	PR-18-76	PRCA	4	106193931	106193931	C	T	0.0536	100	PASS	155592	4_106193931_106193931_C_T	exonic	TET2	-	stopgain	TET2:NM_001127208:exon10:c.C4393T:p.R1465X	p.R1465X	NM_001127208	4q24	driver mutation
PR-18-78_2nd_S3.vcf	PR-18-78	PRCA	X	39923060	39923060	-	TG	0.0378	100	PASS	156737	X_39923060_39923060_-_TG	exonic	BCOR	-	frameshift insertion	BCOR:NM_001123384:exon7:c.3491_3492insCA:p.E1164fs,BCOR:NM_001123383:exon8:c.3545_3546insCA:p.E1182fs,BCOR:NM_001123385:exon8:c.3647_3648insCA:p.E1216fs,BCOR:NM_017745:exon8:c.3545_3546insCA:p.E1182fs	p.E1182fs	NM_017745	Xp11.4	potentially driver mutation
PR-18-78_S3.vcf	PR-18-78	PRCA	X	39923060	39923060	-	TG	0.0312	100	PASS	157053	X_39923060_39923060_-_TG	exonic	BCOR	-	frameshift insertion	BCOR:NM_001123384:exon7:c.3491_3492insCA:p.E1164fs,BCOR:NM_001123383:exon8:c.3545_3546insCA:p.E1182fs,BCOR:NM_001123385:exon8:c.3647_3648insCA:p.E1216fs,BCOR:NM_017745:exon8:c.3545_3546insCA:p.E1182fs	p.E1182fs	NM_017745	Xp11.4	potentially driver mutation
PR-17-55-2nd_S7.vcf	PR-17-55	PRCA	10	112356243	112356243	A	T	0.0735	100	PASS	105827	10_112356243_112356243_A_T	exonic	SMC3	-	nonsynonymous SNV	SMC3:NM_005445:exon19:c.A2051T:p.K684I	p.K684I	NM_005445	10q25.2	potentially driver mutation
PR-17-55_S5.vcf	PR-17-55	PRCA	10	112356243	112356243	A	T	0.1376	100	PASS	108218	10_112356243_112356243_A_T	exonic	SMC3	-	nonsynonymous SNV	SMC3:NM_005445:exon19:c.A2051T:p.K684I	p.K684I	NM_005445	10q25.2	potentially driver mutation
PR-17-12-2nd_S6.vcf	PR-17-12	PRCA	12	12022816	12022816	C	A	0.3869	100	PASS	6401	12_12022816_12022816_C_A	exonic	ETV6	-	nonsynonymous SNV	ETV6:NM_001987:exon5:c.C922A:p.H308N	p.H308N	NM_001987	12p13.2	potentially driver mutation
PR-17-12_S6.vcf	PR-17-12	PRCA	12	12022816	12022816	C	A	0.4803	100	PASS	9345	12_12022816_12022816_C_A	exonic	ETV6	-	nonsynonymous SNV	ETV6:NM_001987:exon5:c.C922A:p.H308N	p.H308N	NM_001987	12p13.2	potentially driver mutation
PR-17-47-2nd_S1.vcf	PR-17-47	PRCA	2	25459860	25459860	G	A	0.0745	100	PASS	75762	2_25459860_25459860_G_A	exonic	DNMT3A	-	nonsynonymous SNV	DNMT3A:NM_001320893:exon16:c.C1967T:p.T656I,DNMT3A:NM_153759:exon17:c.C1856T:p.T619I,DNMT3A:NM_022552:exon21:c.C2423T:p.T808I,DNMT3A:NM_175629:exon21:c.C2423T:p.T808I	p.T808I	NM_175629	2p23.3	potentially driver mutation
PR-17-47_S6.vcf	PR-17-47	PRCA	2	25459860	25459860	G	A	0.0792	100	PASS	77306	2_25459860_25459860_G_A	exonic	DNMT3A	-	nonsynonymous SNV	DNMT3A:NM_001320893:exon16:c.C1967T:p.T656I,DNMT3A:NM_153759:exon17:c.C1856T:p.T619I,DNMT3A:NM_022552:exon21:c.C2423T:p.T808I,DNMT3A:NM_175629:exon21:c.C2423T:p.T808I	p.T808I	NM_175629	2p23.3	potentially driver mutation
PR-17-13-2nd_S7.vcf	PR-17-13	PRCA	2	25462012	25462012	G	A	0.0392	100	PASS	9588	2_25462012_25462012_G_A	exonic	DNMT3A	-	nonsynonymous SNV	DNMT3A:NM_001320893:exon15:c.C1939T:p.P647S,DNMT3A:NM_153759:exon16:c.C1828T:p.P610S,DNMT3A:NM_022552:exon20:c.C2395T:p.P799S,DNMT3A:NM_175629:exon20:c.C2395T:p.P799S	p.P799S	NM_175629	2p23.3	potentially driver mutation
PR-17-13_S7.vcf	PR-17-13	PRCA	2	25462012	25462012	G	A	0.0499	100	PASS	10791	2_25462012_25462012_G_A	exonic	DNMT3A	-	nonsynonymous SNV	DNMT3A:NM_001320893:exon15:c.C1939T:p.P647S,DNMT3A:NM_153759:exon16:c.C1828T:p.P610S,DNMT3A:NM_022552:exon20:c.C2395T:p.P799S,DNMT3A:NM_175629:exon20:c.C2395T:p.P799S	p.P799S	NM_175629	2p23.3	potentially driver mutation
PR-18-81_2nd_S5.vcf	PR-18-81	PRCA	2	25469925	25469925	G	C	0.0591	100	PASS	157820	2_25469925_25469925_G_C	exonic	DNMT3A	-	nonsynonymous SNV	DNMT3A:NM_001320893:exon4:c.C661G:p.L221V,DNMT3A:NM_153759:exon5:c.C550G:p.L184V,DNMT3A:NM_022552:exon9:c.C1117G:p.L373V,DNMT3A:NM_175629:exon9:c.C1117G:p.L373V	p.L373V	NM_175629	2p23.3	potentially driver mutation
PR-18-81_S5.vcf	PR-18-81	PRCA	2	25469925	25469925	G	C	0.048	100	PASS	158140	2_25469925_25469925_G_C	exonic	DNMT3A	-	nonsynonymous SNV	DNMT3A:NM_001320893:exon4:c.C661G:p.L221V,DNMT3A:NM_153759:exon5:c.C550G:p.L184V,DNMT3A:NM_022552:exon9:c.C1117G:p.L373V,DNMT3A:NM_175629:exon9:c.C1117G:p.L373V	p.L373V	NM_175629	2p23.3	potentially driver mutation
PR-17-55-2nd_S7.vcf	PR-17-55	PRCA	7	101848402	101848402	T	C	0.0367	95	PASS	105076	7_101848402_101848402_T_C	exonic	CUX1	-	nonsynonymous SNV	CUX1:NM_001202543:exon20:c.T3115C:p.S1039P,CUX1:NM_181552:exon20:c.T3082C:p.S1028P	p.S1028P	NM_181552	7q22.1	potentially driver mutation
PR-17-55_S5.vcf	PR-17-55	PRCA	7	101848402	101848402	T	C	0.0463	41	PASS	107999	7_101848402_101848402_T_C	exonic	CUX1	-	nonsynonymous SNV	CUX1:NM_001202543:exon20:c.T3115C:p.S1039P,CUX1:NM_181552:exon20:c.T3082C:p.S1028P	p.S1028P	NM_181552	7q22.1	potentially driver mutation
PR-17-50-2nd_S2.vcf	PR-17-50	PRCA	7	101921289	101921289	A	T	0.1122	100	PASS	81426	7_101921289_101921289_A_T	exonic	CUX1	-	nonsynonymous SNV	CUX1:NM_001202544:exon17:c.A1585T:p.I529F,CUX1:NM_001202545:exon17:c.A1495T:p.I499F,CUX1:NM_001202546:exon17:c.A1516T:p.I506F,CUX1:NM_001913:exon18:c.A1633T:p.I545F,CUX1:NM_181500:exon18:c.A1627T:p.I543F	0	NM_181552	7q22.1	potentially driver mutation
PR-17-50_S7.vcf	PR-17-50	PRCA	7	101921289	101921289	A	T	0.0684	100	PASS	84470	7_101921289_101921289_A_T	exonic	CUX1	-	nonsynonymous SNV	CUX1:NM_001202544:exon17:c.A1585T:p.I529F,CUX1:NM_001202545:exon17:c.A1495T:p.I499F,CUX1:NM_001202546:exon17:c.A1516T:p.I506F,CUX1:NM_001913:exon18:c.A1633T:p.I545F,CUX1:NM_181500:exon18:c.A1627T:p.I543F	0	NM_181552	7q22.1	potentially driver mutation
PR-17-51-2nd_S3.vcf	PR-17-51	PRCA	7	50468227	50468227	G	A	0.0741	100	PASS	88626	7_50468227_50468227_G_A	exonic	IKZF1	-	nonsynonymous SNV	IKZF1:NM_001291840:exon3:c.G772A:p.D258N,IKZF1:NM_001220771:exon4:c.G1033A:p.D345N,IKZF1:NM_001291843:exon4:c.G907A:p.D303N,IKZF1:NM_001291844:exon4:c.G877A:p.D293N,IKZF1:NM_001220768:exon5:c.G1201A:p.D401N,IKZF1:NM_001220770:exon5:c.G1045A:p.D349N,IKZF1:NM_001291841:exon5:c.G1033A:p.D345N,IKZF1:NM_001291842:exon5:c.G1003A:p.D335N,IKZF1:NM_001220767:exon6:c.G1171A:p.D391N,IKZF1:NM_001291839:exon6…	p.D488N	NM_006060	7p12.2	potentially driver mutation
PR-17-51_S1.vcf	PR-17-51	PRCA	7	50468227	50468227	G	A	0.0393	100	PASS	93955	7_50468227_50468227_G_A	exonic	IKZF1	-	nonsynonymous SNV	IKZF1:NM_001291840:exon3:c.G772A:p.D258N,IKZF1:NM_001220771:exon4:c.G1033A:p.D345N,IKZF1:NM_001291843:exon4:c.G907A:p.D303N,IKZF1:NM_001291844:exon4:c.G877A:p.D293N,IKZF1:NM_001220768:exon5:c.G1201A:p.D401N,IKZF1:NM_001220770:exon5:c.G1045A:p.D349N,IKZF1:NM_001291841:exon5:c.G1033A:p.D345N,IKZF1:NM_001291842:exon5:c.G1003A:p.D335N,IKZF1:NM_001220767:exon6:c.G1171A:p.D391N,IKZF1:NM_001291839:exon6…	p.D488N	NM_006060	7p12.2	potentially driver mutation
PR-17-9-2nd_S3.vcf	PR-17-9	PRCA	X	129162702	129162702	G	A	0.4432	100	PASS	127007	X_129162702_129162702_G_A	exonic	BCORL1	-	nonsynonymous SNV	BCORL1:NM_001184772:exon7:c.G4171A:p.G1391R,BCORL1:NM_021946:exon7:c.G4171A:p.G1391R	p.G1391R	NM_021946	Xq26.1	potentially driver mutation
PR-17-9_S3.vcf	PR-17-9	PRCA	X	129162702	129162702	G	A	0.4973	100	PASS	127350	X_129162702_129162702_G_A	exonic	BCORL1	-	nonsynonymous SNV	BCORL1:NM_001184772:exon7:c.G4171A:p.G1391R,BCORL1:NM_021946:exon7:c.G4171A:p.G1391R	p.G1391R	NM_021946	Xq26.1	potentially driver mutation
PR-18-77_2nd_S2.vcf	PR-18-77	PRCA	7	101813763	101813763	G	-	0.7438	100	PASS	155946	7_101813763_101813763_G_-	exonic	CUX1	-	frameshift deletion	CUX1:NM_001202544:exon9:c.746delG:p.R249fs,CUX1:NM_001202545:exon9:c.656delG:p.R219fs,CUX1:NM_001202546:exon9:c.683delG:p.R228fs,CUX1:NM_001202543:exon10:c.794delG:p.R265fs,CUX1:NM_001913:exon10:c.794delG:p.R265fs,CUX1:NM_181500:exon10:c.794delG:p.R265fs,CUX1:NM_181552:exon10:c.761delG:p.R254fs	p.R254fs	NM_181552	7q22.1	nondriver mutation
PR-18-77_S2.vcf	PR-18-77	PRCA	7	101813763	101813763	G	-	0.7555	100	PASS	156297	7_101813763_101813763_G_-	exonic	CUX1	-	frameshift deletion	CUX1:NM_001202544:exon9:c.746delG:p.R249fs,CUX1:NM_001202545:exon9:c.656delG:p.R219fs,CUX1:NM_001202546:exon9:c.683delG:p.R228fs,CUX1:NM_001202543:exon10:c.794delG:p.R265fs,CUX1:NM_001913:exon10:c.794delG:p.R265fs,CUX1:NM_181500:exon10:c.794delG:p.R265fs,CUX1:NM_181552:exon10:c.761delG:p.R254fs	p.R254fs	NM_181552	7q22.1	nondriver mutation
PR-18-78_2nd_S3.vcf	PR-18-78	PRCA	X	39932370	39932383	TGGTTTCTCCTCTT	-	0.3819	100	PASS	156747	X_39932370_39932383_TGGTTTCTCCTCTT_-	exonic	BCOR	-	frameshift deletion	BCOR:NM_001123383:exon4:c.2216_2229del:p.K739fs,BCOR:NM_001123384:exon4:c.2216_2229del:p.K739fs,BCOR:NM_001123385:exon4:c.2216_2229del:p.K739fs,BCOR:NM_017745:exon4:c.2216_2229del:p.K739fs	p.K739fs	NM_017745	Xp11.4	nondriver mutation
PR-18-78_S3.vcf	PR-18-78	PRCA	X	39932370	39932383	TGGTTTCTCCTCTT	-	0.361	100	PASS	157063	X_39932370_39932383_TGGTTTCTCCTCTT_-	exonic	BCOR	-	frameshift deletion	BCOR:NM_001123383:exon4:c.2216_2229del:p.K739fs,BCOR:NM_001123384:exon4:c.2216_2229del:p.K739fs,BCOR:NM_001123385:exon4:c.2216_2229del:p.K739fs,BCOR:NM_017745:exon4:c.2216_2229del:p.K739fs	p.K739fs	NM_017745	Xp11.4	nondriver mutation
PR-18-77_2nd_S2.vcf	PR-18-77	PRCA	7	148513780	148513780	-	T	0.7275	100	PASS	155985	7_148513780_148513780_-_T	exonic	EZH2	-	frameshift insertion	EZH2:NM_152998:exon11:c.1368dupA:p.H457fs,EZH2:NM_001203247:exon12:c.1485dupA:p.H496fs,EZH2:NM_001203248:exon12:c.1458dupA:p.H487fs,EZH2:NM_001203249:exon12:c.1458dupA:p.H487fs,EZH2:NM_004456:exon12:c.1500dupA:p.H501fs	p.H496fs	NM_001203247	7q36.1	nondriver mutation
PR-18-77_S2.vcf	PR-18-77	PRCA	7	148513780	148513780	-	T	0.7458	100	PASS	156325	7_148513780_148513780_-_T	exonic	EZH2	-	frameshift insertion	EZH2:NM_152998:exon11:c.1368dupA:p.H457fs,EZH2:NM_001203247:exon12:c.1485dupA:p.H496fs,EZH2:NM_001203248:exon12:c.1458dupA:p.H487fs,EZH2:NM_001203249:exon12:c.1458dupA:p.H487fs,EZH2:NM_004456:exon12:c.1500dupA:p.H501fs	p.H496fs	NM_001203247	7q36.1	nondriver mutation
PR-18-70-2nd_S5.vcf	PR-18-70	MDS	9	139399552	139399552	G	T	0.0569	100	PASS	138926	9_139399552_139399552_G_T	exonic	NOTCH1	-	nonsynonymous SNV	NOTCH1:NM_017617:exon26:c.C4591A:p.L1531M	p.L1531M	NM_017617	9q34.3	nondriver mutation
PR-18-70_S8.vcf	PR-18-70	MDS	9	139399552	139399552	G	T	0.038	42	PASS	140859	9_139399552_139399552_G_T	exonic	NOTCH1	-	nonsynonymous SNV	NOTCH1:NM_017617:exon26:c.C4591A:p.L1531M	p.L1531M	NM_017617	9q34.3	nondriver mutation
PR-17-51-2nd_S3.vcf	PR-17-51	PRCA	7	101821906	101821906	A	G	0.0859	100	PASS	88743	7_101821906_101821906_A_G	exonic	CUX1	-	nonsynonymous SNV	CUX1:NM_001202544:exon10:c.A971G:p.Q324R,CUX1:NM_001202545:exon10:c.A881G:p.Q294R,CUX1:NM_001202546:exon10:c.A902G:p.Q301R,CUX1:NM_001202543:exon11:c.A1019G:p.Q340R,CUX1:NM_001913:exon11:c.A1019G:p.Q340R,CUX1:NM_181500:exon11:c.A1013G:p.Q338R,CUX1:NM_181552:exon11:c.A986G:p.Q329R	p.Q329R	NM_181552	7q22.1	nondriver mutation
PR-17-51_S1.vcf	PR-17-51	PRCA	7	101821906	101821906	A	G	0.1002	100	PASS	94086	7_101821906_101821906_A_G	exonic	CUX1	-	nonsynonymous SNV	CUX1:NM_001202544:exon10:c.A971G:p.Q324R,CUX1:NM_001202545:exon10:c.A881G:p.Q294R,CUX1:NM_001202546:exon10:c.A902G:p.Q301R,CUX1:NM_001202543:exon11:c.A1019G:p.Q340R,CUX1:NM_001913:exon11:c.A1019G:p.Q340R,CUX1:NM_181500:exon11:c.A1013G:p.Q338R,CUX1:NM_181552:exon11:c.A986G:p.Q329R	p.Q329R	NM_181552	7q22.1	nondriver mutation
PR-17-51-2nd_S3.vcf	PR-17-51	PRCA	9	21971184	21971184	T	A	0.0446	100	PASS	89611	9_21971184_21971184_T_A	exonic	CDKN2A	-	nonsynonymous SNV	CDKN2A:NM_058195:exon2:c.A217T:p.S73C	0	NM_000077	9p21.3	nondriver mutation
PR-17-51_S1.vcf	PR-17-51	PRCA	9	21971184	21971184	T	A	0.0379	100	PASS	94908	9_21971184_21971184_T_A	exonic	CDKN2A	-	nonsynonymous SNV	CDKN2A:NM_058195:exon2:c.A217T:p.S73C	0	NM_000077	9p21.3	nondriver mutation
PR-17-53-2nd_S5.vcf	PR-17-53	PRCA	X	129150029	129150029	A	G	0.4064	100	PASS	100697	X_129150029_129150029_A_G	exonic	BCORL1	-	nonsynonymous SNV	BCORL1:NM_001184772:exon3:c.A3281G:p.E1094G,BCORL1:NM_021946:exon3:c.A3281G:p.E1094G	p.E1094G	NM_021946	Xq26.1	nondriver mutation
PR-17-53_S3.vcf	PR-17-53	PRCA	X	129150029	129150029	A	G	0.4113	100	PASS	101659	X_129150029_129150029_A_G	exonic	BCORL1	-	nonsynonymous SNV	BCORL1:NM_001184772:exon3:c.A3281G:p.E1094G,BCORL1:NM_021946:exon3:c.A3281G:p.E1094G	p.E1094G	NM_021946	Xq26.1	nondriver mutation
PR-17-55-2nd_S7.vcf	PR-17-55	PRCA	X	44820542	44820542	A	G	0.4368	100	PASS	106842	X_44820542_44820542_A_G	exonic	KDM6A	-	nonsynonymous SNV	KDM6A:NM_001291415:exon3:c.A239G:p.Y80C,KDM6A:NM_001291416:exon3:c.A239G:p.Y80C,KDM6A:NM_001291417:exon3:c.A239G:p.Y80C,KDM6A:NM_001291418:exon3:c.A239G:p.Y80C,KDM6A:NM_021140:exon3:c.A239G:p.Y80C	p.Y80C	NM_021140	Xp11.3	nondriver mutation
PR-17-55_S5.vcf	PR-17-55	PRCA	X	44820542	44820542	A	G	0.3009	100	PASS	108374	X_44820542_44820542_A_G	exonic	KDM6A	-	nonsynonymous SNV	KDM6A:NM_001291415:exon3:c.A239G:p.Y80C,KDM6A:NM_001291416:exon3:c.A239G:p.Y80C,KDM6A:NM_001291417:exon3:c.A239G:p.Y80C,KDM6A:NM_001291418:exon3:c.A239G:p.Y80C,KDM6A:NM_021140:exon3:c.A239G:p.Y80C	p.Y80C	NM_021140	Xp11.3	nondriver mutation
PR-17-15-2nd_S1.vcf	PR-17-15	PRCA	X	44928980	44928980	G	A	0.4954	100	PASS	19310	X_44928980_44928980_G_A	exonic	KDM6A	-	nonsynonymous SNV	KDM6A:NM_001291418:exon15:c.G1843A:p.A615T,KDM6A:NM_001291421:exon15:c.G1192A:p.A398T,KDM6A:NM_001291417:exon16:c.G1945A:p.A649T,KDM6A:NM_001291416:exon17:c.G2101A:p.A701T,KDM6A:NM_021140:exon17:c.G2080A:p.A694T,KDM6A:NM_001291415:exon18:c.G2236A:p.A746T	p.A694T	NM_021140	Xp11.3	nondriver mutation
PR-17-15_S1.vcf	PR-17-15	PRCA	X	44928980	44928980	G	A	0.5066	100	PASS	19685	X_44928980_44928980_G_A	exonic	KDM6A	-	nonsynonymous SNV	KDM6A:NM_001291418:exon15:c.G1843A:p.A615T,KDM6A:NM_001291421:exon15:c.G1192A:p.A398T,KDM6A:NM_001291417:exon16:c.G1945A:p.A649T,KDM6A:NM_001291416:exon17:c.G2101A:p.A701T,KDM6A:NM_021140:exon17:c.G2080A:p.A694T,KDM6A:NM_001291415:exon18:c.G2236A:p.A746T	p.A694T	NM_021140	Xp11.3	nondriver mutation
